# Supplementary material for: The impact of health on economic and social outcomes in the United Kingdom: A scoping literature review
Source: PLoS One. 2018 Dec 31;13(12):e0209659. doi: 10.1371/journal.pone.0209659 (PMC6312330; doi:10.1371/journal.pone.0209659)
Supplement: S2 Table — (XLSX) [file pone.0209659.s002.xlsx]

## Sheet: Physical health
S2 Table.
Reason for exclusion	Author	Year	Title
Ineligible outcome	E. Emerson, H. Graham, A. McCulloch, J. Blacher, C. Hatton and G. Llewellyn	2009	The social context of parenting 3-year-old children with developmental delay in the UK
Ineligible exposure	K. Hansen and E. M. Jones	2010	Age 5 Cognitive Development in England
Ineligible outcome	A. Marshall, J. Nazroo, K. Feeney, J. Lee, B. Vanhoutte and N. Pendleton	2016	Comparison of hypertension healthcare outcomes among older people in the USA and England
Health used as an outcome not exposure	P. McDonough, D. Worts, C. Booker, A. McMunn and A. Sacker	2015	Cumulative disadvantage, employment-marriage, and health inequalities among American and British mothers
Not a British cohort	H. Sweeting, M. Green, M. Benzeval and P. West	2016	The emergence of health inequalities in early adulthood: evidence on timing and mechanisms from a West of Scotland cohort
Health used as an outcome not exposure	T. Tanaka, E. Gjonca and M. C. Gulliford	2012	Income, wealth and risk of diabetes among older adults: cohort study using the English longitudinal study of ageing
Health used as an outcome not exposure	J. L. Torres, M. F. Lima-Costa, M. Marmot and C. de Oliveira	2016	Wealth and Disability in Later Life: The English Longitudinal Study of Ageing (ELSA)
Ineligible outcome	A. Vlachantoni, R. J. Shaw, M. Evandrou and J. Falkingham	2015	The determinants of receiving social care in later life in England
Health used as an outcome not exposure	M. Wahrendorf, J. D. Reinhardt and J. Siegrist	2013	Relationships of Disability with Age Among Adults Aged 50 to 85: Evidence from the United States, England and Continental Europe
Ineligible exposure	M. Bartley, C. Power, D. Blane, G. D. Smith and M. Shipley	1994	BIRTH-WEIGHT AND LATER SOCIOECONOMIC DISADVANTAGE - EVIDENCE FROM THE 1958 BRITISH COHORT STUDY
Ineligible exposure	M. Evandrou and K. Glaser	2004	Family, work and quality of life: changing economic and social roles through the lifecourse
Health used as an outcome not exposure	I. A. Lang, D. J. Llewellyn, K. M. Langa, R. B. Wallace, F. A. Huppert and D. Melzer	2008	Neighborhood deprivation, individual socioeconomic status, and cognitive function in older people: Analyses from the English Longitudinal Study of Ageing
Health used as an outcome not exposure	A. Marsh, D. Gordon, P. Heslop and C. Pantazis	2000	Housing deprivation and health: A longitudinal analysis
Ineligible exposure	S. M. Montgomery, M. J. Bartley, D. G. Cook and M. E. J. Wadsworth	1996	Health and social precursors of unemployment in young men in Great Britain
Health used as an outcome not exposure	S. Petrou, E. Kupek and R. Gray	2007	Income inequalities and self-reported maternal health status: cross-sectional national survey
Health used as an outcome not exposure	C. Power, C. Hertzman, S. Matthews and O. Manor	1997	Social differences in health: Life-cycle effects between ages 23 and 33 in the 1958 British birth cohort
Ineligible exposure	R. M. Viner and B. Taylor	2005	Adult health and social outcomes of children who have been in public care: Population-based study
Ineligible outcome	N. Beale, C. Peart, H. Kay, G. Taylor, A. Boyd and D. Herrick	2010	'ALSPAC' infant morbidity and Council Tax Band: doctor consultations are higher in lower bands
Health used as an outcome not exposure	L. L. Miller, J. M. Scharf, C. A. Mathews and Y. Ben-Shlomo	2014	Tourette syndrome and chronic tic disorder are associated with lower socio-economic status: findings from the Avon Longitudinal Study of Parents and Children cohort
Ineligible outcome	H. Brown and O. Biosca	2016	Exploring the relationship between time preference, body fatness, and educational attainment
Health used as an outcome not exposure	T. Chandola, P. Clarke, J. N. Morris and D. Blane	2006	Pathways between education and health: a causal modelling approach
Health used as an outcome not exposure	G. Conti and J. J. Heckman	2010	Understanding the Early Origins of the Education-Health Gradient: A Framework That Can Also Be Applied to Analyze Gene-Environment Interactions
Health used as an outcome not exposure	P. Demakakos, M. Marmot and A. Steptoe	2012	Socioeconomic position and the incidence of type 2 diabetes: the ELSA study
Health used as an outcome not exposure	P. R. Dias	2009	INEQUALITY OF OPPORTUNITY IN HEALTH: EVIDENCE FROM A UK COHORT STUDY
Ineligible outcome	E. Emerson, H. Graham, A. McCulloch, J. Blacher, C. Hatton and G. Llewellyn	2009	The social context of parenting 3-year-old children with developmental delay in the UK
Health used as an outcome not exposure	E. Gjonca, F. Tabassum and E. Breeze	2009	Socioeconomic differences in physical disability at older age
Ineligible outcome	D. R. Hale, P. Patalay, N. Fitzgerald-Yau, D. S. Hargreaves, L. Bond, A. Gorzig, M. Wolpert, S. A. Stansfeld and R. M. Viner	2014	School-Level Variation in Health Outcomes in Adolescence: Analysis of Three Longitudinal Studies in England
Health used as an outcome not exposure	H. Jurges	2009	HEALTHY MINDS IN HEALTHY BODIES: AN INTERNATIONAL COMPARISON OF EDUCATION-RELATED INEQUALITY IN PHYSICAL HEALTH AMONG OLDER ADULTS
Ineligible exposure	S. M. Montgomery, M. J. Bartley, D. G. Cook and M. E. J. Wadsworth	1996	Health and social precursors of unemployment in young men in Great Britain
Health used as an outcome not exposure	C. Power, O. Manor and S. Matthews	2003	Child to adult socioeconomic conditions and obesity in a national cohort
Health used as an outcome not exposure	G. Russell, T. Ford, R. Rosenberg and S. Kelly	2014	The association of attention deficit hyperactivity disorder with socioeconomic disadvantage: alternative explanations and evidence
Health used as an outcome not exposure	F. Tabassum, G. Verropoulou, C. Tsimbos, E. Gjonca and E. Breeze	2009	Socio-economic inequalities in physical functioning: a comparative study of English and Greek elderly men
Ineligible exposure	R. M. Viner and B. Taylor	2005	Adult health and social outcomes of children who have been in public care: Population-based study
Ineligible exposure	A. Fraser, S. M. Nelson, C. Macdonald-Wallis and D. A. Lawlor	2012	Associations of Existing Diabetes, Gestational Diabetes, and Glycosuria with Offspring IQ and Educational Attainment: The Avon Longitudinal Study of Parents and Children
Ineligible exposure	S. H. Gage, D. A. Lawlor, K. Tilling and A. Fraser	2013	Associations of Maternal Weight Gain in Pregnancy With Offspring Cognition in Childhood and Adolescence: Findings From the Avon Longitudinal Study of Parents and Children
Ineligible outcome	A. Waylen and S. Stewart-Brown	2010	Factors influencing parenting in early childhood: a prospective longitudinal study focusing on change
Ineligible outcome	C. Hatton, E. Emerson, H. Graham, J. Blacher and G. Llewellyn	2010	Changes in Family Composition and Marital Status in Families with a Young Child with Cognitive Delay
Ineligible exposure	F. K. Mensah and K. E. Kiernan	2011	Maternal general health and children's cognitive development and behaviour in the early years: findings from the Millennium Cohort Study
Ineligible exposure	D. Nettle, D. A. Coall and T. E. Dickins	2011	Early-life conditions and age at first pregnancy in British women
Health used as an outcome not exposure	J. Teachman	2010	FAMILY LIFE COURSE STATUSES AND TRANSITIONS: RELATIONSHIPS WITH HEALTH LIMITATIONS
Health used as an outcome not exposure	S. M. Collin, T. Norris, R. Nuevo, K. Tilling, C. Joinson, J. A. C. Sterne and E. Crawley	2016	Chronic Fatigue Syndrome at Age 16 Years
Not a British cohort	E. S. Costanzo, C. D. Ryff and B. H. Singer	2009	Psychosocial Adjustment Among Cancer Survivors: Findings From a National Survey of Health and Well-Being
Ineligible exposure	A. Dregan, J. Brown and D. Armstrong	2011	Do adult emotional and behavioural outcomes vary as a function of diverse childhood experiences of the public care system?
Ineligible exposure	S. Jivraj, J. Nazroo, B. Vanhoutte and T. Chandola	2014	Aging and Subjective Well-Being in Later Life
Not a British cohort	R. Layte, E. Sexton and G. Savva	2013	Quality of Life in Older Age: Evidence from an Irish Cohort Study
Ineligible outcome	D. M. Lee, J. Nazroo and N. Pendleton	2015	Erectile dysfunction and phosphodiesterase type 5 inhibitor use: associations with sexual activities, function and satisfaction in a population sample of older men
Ineligible exposure	D. M. Lee, B. Vanhoutte, J. Nazroo and N. Pendleton	2016	Sexual Health and Positive Subjective Well-Being in Partnered Older Men and Women
Ineligible exposure	K. K. McAdams, R. E. Lucas and M. B. Donnellan	2012	The Role of Domain Satisfaction in Explaining the Paradoxical Association Between Life Satisfaction and Age
Health used as an outcome not exposure	J. A. Okely and C. R. Gale	2016	Well-Being and Chronic Disease Incidence: The English Longitudinal Study of Ageing
Ineligible exposure	A. Shankar, S. B. Rafnsson and A. Steptoe	2015	Longitudinal associations between social connections and subjective wellbeing in the English Longitudinal Study of Ageing
Ineligible exposure	M. Stafford, C. R. Gale, G. Mishra, M. Richards, S. Black and D. L. Kuh	2015	Childhood Environment and Mental Wellbeing at Age 60-64 Years: Prospective Evidence from the MRC National Survey of Health and Development
Ineligible outcome	N. Steel, M. Bachmann, S. Maisey, P. Shekelle, E. Breeze, M. Marmot and D. Melzer	2008	Self reported receipt of care consistent with 32 quality indicators: national population survey of adults aged 50 or more in England
Health used as an outcome not exposure	A. Steptoe, A. Deaton and A. A. Stone	2015	Subjective wellbeing, health, and ageing
Health used as an outcome not exposure	A. Steptoe, P. Demakakos, C. de Oliveira and J. Wardle	2012	Distinctive Biological Correlates of Positive Psychological Well-Being in Older Men and Women
Ineligible outcome	B. Van den Berg	2012	SF-6D POPULATION NORMS
Health used as an outcome not exposure	Y. B. Cheung and A. Sloggett	1998	Health and adverse selection into marriage: evidence from a study of the 1958 British Birth Cohort
Ineligible outcome	J. Ermisch	2014	Parents' health and children's help
Health used as an outcome not exposure	J. M. Guralnik, S. Butterworth, K. Patel, G. Mishra and D. Kuh	2009	Reduced midlife physical functioning among never married and childless men: evidence from the 1946 British Birth Cohort Study
Ineligible outcome	D. M. Lee, J. Nazroo, D. B. O'Connor, M. Blake and N. Pendleton	2016	Sexual Health and Well-being Among Older Men and Women in England: Findings from the English Longitudinal Study of Ageing
Ineligible exposure	D. M. Lee, B. Vanhoutte, J. Nazroo and N. Pendleton	2016	Sexual Health and Positive Subjective Well-Being in Partnered Older Men and Women
Health used as an outcome not exposure	R. Meadows and S. Arber	2015	Marital Status, Relationship Distress, and Self-rated Health: What Role for "Sleep Problems"?
Health used as an outcome not exposure	G. B. Ploubidis, R. J. Silverwood, B. DeStavola and E. Grundy	2015	Life-Course Partnership Status and Biomarkers in Midlife: Evidence From the 1958 British Birth Cohort
Health used as an outcome not exposure	J. Teachman	2010	FAMILY LIFE COURSE STATUSES AND TRANSITIONS: RELATIONSHIPS WITH HEALTH LIMITATIONS
Ineligible outcome	P. Zaninotto and E. Falaschetti	2011	Comparison of methods for modelling a count outcome with excess zeros: application to Activities of Daily Living (ADL-s)
Health used as an outcome not exposure	A. E. Russell, T. Ford and G. Russell	2015	Socioeconomic Associations with ADHD: Findings from a Mediation Analysis
Health used as an outcome not exposure	L. Feinstein and C. Hammond	2004	The contribution of adult learning to health and social capital
Health used as an outcome not exposure	C. Haslam, T. Cruwys and S. A. Haslam	2014	The we's have it: Evidence for the distinctive benefits of group engagement in enhancing cognitive health in aging
Health used as an outcome not exposure	A. Kouvonen, J. A. Swift, M. Stafford, T. Cox, J. Vahtera, A. Vaananen, T. Heponiemi, R. De Vogli, A. Griffiths and M. Kivimaki	2012	Social Participation and Maintaining Recommended Waist Circumference: Prospective Evidence From the English Longitudinal Study of Aging
Ineligible type of study (e.g. review, commentary)	E. S. Costanzo, C. D. Ryff and B. H. Singer	2009	Psychosocial Adjustment Among Cancer Survivors: Findings From a National Survey of Health and Well-Being

## Sheet: Mental health
S2 Table. (cont.)
Reason for exclusion	Author	Year	Title
Ineligible exposure	G. Attwood and P. Croll	2015	Truancy and well-being among secondary school pupils in England
Ineligible outcome	E. D. Barker, N. Kirkham, J. Ng and S. K. G. Jensen	2013	Prenatal maternal depression symptoms and nutrition, and child cognitive function
Ineligible exposure	H. C. M. Carroll	2013	The social, emotional and behavioural difficulties of primary school children with poor attendance records
Health used as an outcome not exposure	E. Curnock, A. H. Leyland and F. Popham	2016	The impact on health of employment and welfare transitions for those receiving out-of-work disability benefits in the UK
Health used as an outcome not exposure	M. Daly, C. Boyce and A. Wood	2015	A Social Rank Explanation of How Money Influences Health
Ineligible outcome	E. Flint, N. Shelton, M. Bartley and A. Sacker	2013	Do local unemployment rates modify the effect of individual labour market status on psychological distress?
Health used as an outcome not exposure	E. Ford, C. Clark and S. A. Stansfeld	2011	The influence of childhood adversity on social relations and mental health at mid-life
Ineligible outcome	C. Freitas, S. Deschenes, B. Au, K. Smith and N. Schmitz	2016	Evaluating lifestyle and health-related characteristics of older adults with co-occurring depressive symptoms and cardiometabolic abnormalities
Ineligible exposure	A. Furnham and H. Cheng	2013	Factors influencing adult earnings: Findings from a nationally representative sample
Health used as an outcome not exposure	E. A. Garratt, T. Chandola, K. Purdam and A. M. Wood	2016	The interactive role of income (material position) and income rank (psychosocial position) in psychological distress: a 9-year longitudinal study of 30,000 UK parents
Ineligible outcome	C. Hart, R. de Vet, P. Moran, S. L. Hatch and K. Dean	2012	A UK population-based study of the relationship between mental disorder and victimisation
Health used as an outcome not exposure	S. L. Hatch, S. B. Harvey and B. Maughan	2010	A developmental-contextual approach to understanding mental health and well-being in early adulthood
Ineligible outcome	C. Hatton, E. Emerson, H. Graham, J. Blacher and G. Llewellyn	2010	Changes in Family Composition and Marital Status in Families with a Young Child with Cognitive Delay
Ineligible exposure	M. Henderson, S. Stansfeld and M. Hotopf	2013	Self-rated health and later receipt of work-related benefits: evidence from the 1970 British Cohort Study
Health used as an outcome not exposure	H. O. Hounkpatin, A. M. Wood and G. Dunn	2016	Does income relate to health due to psychosocial or material factors? Consistent support for the psychosocial hypothesis requires operationalization with income rank not the Yitzhaki Index
Ineligible exposure	M. I. Jackson	2015	Cumulative Inequality in Child Health and Academic Achievement
Health used as an outcome not exposure	A. Jenkins	2012	Participation in Learning and Depressive Symptoms
Ineligible exposure	A. Jenkins and T. Mostafa	2015	The effects of learning on wellbeing for older adults in England
Health used as an outcome not exposure	A. Jenkins and R. D. Wiggins	2015	Pathways from adult education to well-being: The Tuijnman model revisited
Ineligible exposure	S. Jivraj and J. Nazroo	2014	Determinants of socioeconomic inequalities in subjective well-being in later life: a cross-country comparison in England and the USA
Ineligible exposure	S. Jivraj, J. Nazroo and M. Barnes	2016	Short- and long-term determinants of social detachment in later life
Health used as an outcome not exposure	E. G. Langton, S. Collishaw, R. Goodman, A. Pickles and B. Maughan	2011	An emerging income differential for adolescent emotional problems
Not a British cohort	R. Layte, E. Sexton and G. Savva	2013	Quality of Life in Older Age: Evidence from an Irish Cohort Study
Ineligible exposure	D. Lee and M. Jackson	2015	The relationship between lifetime health trajectories and socioeconomic attainment in middle age
Health used as an outcome not exposure	D. M. Lee, J. Nazroo, D. B. O'Connor, M. Blake and N. Pendleton	2016	Sexual Health and Well-being Among Older Men and Women in England: Findings from the English Longitudinal Study of Ageing
Health used as an outcome not exposure	D. M. Lee, B. Vanhoutte, J. Nazroo and N. Pendleton	2016	Sexual Health and Positive Subjective Well-Being in Partnered Older Men and Women
Ineligible exposure	K. Matthews, J. Nazroo and J. Whillans	2017	The consequences of self-reported vision change in later-life: evidence from the English Longitudinal Study of Ageing
Health used as an outcome not exposure	L. L. Miller, J. M. Scharf, C. A. Mathews and Y. Ben-Shlomo	2014	Tourette syndrome and chronic tic disorder are associated with lower socio-economic status: findings from the Avon Longitudinal Study of Parents and Children cohort
Health used as an outcome not exposure	S. Nath, L. Psychogiou, W. Kuyken, T. Ford, E. Ryan and G. Russell	2016	The prevalence of depressive symptoms among fathers and associated risk factors during the first seven years of their child's life: findings from the Millennium Cohort Study
Health used as an outcome not exposure	C. Rothon, L. Goodwin and S. Stansfeld	2012	Family social support, community "social capital" and adolescents' mental health and educational outcomes: a longitudinal study in England
Ineligible outcome	G. Russell, T. Ford, R. Rosenberg and S. Kelly	2014	The association of attention deficit hyperactivity disorder with socioeconomic disadvantage: alternative explanations and evidence
Ineligible exposure	D. Sciulli	2016	Adult employment probabilities of socially maladjusted children
Ineligible outcome	A. Steptoe	2011	Psychosocial biomarker research: integrating social, emotional and economic factors into population studies of aging and health
Ineligible outcome	M. Taulbut, D. Walsh and J. O'Dowd	2014	Comparing early years and childhood experiences and outcomes in Scotland, England and three city-regions: a plausible explanation for Scottish 'excess' mortality?
Health used as an outcome not exposure	J. L. Torres, M. F. Lima-Costa, M. Marmot and C. de Oliveira	2016	Wealth and Disability in Later Life: The English Longitudinal Study of Ageing (ELSA)
Ineligible outcome	A. Vlachantoni, R. J. Shaw, M. Evandrou and J. Falkingham	2015	The determinants of receiving social care in later life in England
Ineligible exposure	P. Zaninotto, A. Sacker, E. Breeze, A. McMunn and A. Steptoe	2016	Gender-specific changes in well-being in older people with coronary heart disease: evidence from the English Longitudinal Study of Ageing
Health used as an outcome not exposure	Y. B. Cheung and A. Sloggett	1998	Health and adverse selection into marriage: evidence from a study of the 1958 British Birth Cohort
Ineligible exposure	J. Clegg, C. Hollis, L. Mawhood and M. Rutter	2005	Developmental language disorders a follow-up in later adult life. Cognitive, language and psychosocial outcomes
Health used as an outcome not exposure	P. Demakakos, J. Nazroo, E. Breeze and M. Marmot	2008	Socioeconomic status and health: The role of subjective social status
Health used as an outcome not exposure	E. Emerson, H. Graham, A. McCulloch, J. Blacher, C. Hatton and G. Llewellyn	2009	The social context of parenting 3-year-old children with developmental delay in the UK
Health used as an outcome not exposure	E. Flouri	2004	Psychological outcomes in midadulthood associated with mother's child-rearing attitudes in early childhood - Evidence from the 1970 British birth cohort
Ineligible exposure	E. Flouri and A. Buchanan	2002	What predicts good relationships with parents in adolescence and partners in adult life: Findings from the 1958 British birth cohort
Health used as an outcome not exposure	H. Graham	2005	Intellectual disabilities and socioeconomic inequalities in health: An overview of research
Ineligible exposure	S. L. Hatch and M. E. J. Wadsworth	2008	Does adolescent affect impact adult social integration? Evidence from the British 1946 birth cohort
Health used as an outcome not exposure	S. Matthews and C. Power	2002	Socio-economic gradients in psychological distress: a focus on women, social roles and work-home characteristics
Health used as an outcome not exposure	S. Matthews, C. Power and S. A. Stansfeld	2001	Psychological distress and work and home roles: a focus on socio-economic differences in distress
Health used as an outcome not exposure	S. Petrou, E. Kupek and R. Gray	2007	Income inequalities and self-reported maternal health status: cross-sectional national survey
Health used as an outcome not exposure	I. Theodossiou	1998	The effects of low-pay and unemployment on psychological well-being: a logistic regression approach
Health used as an outcome not exposure	D. W. G. Timms	1996	Social mobility and mental health in a Swedish cohort
